# Supplementary material for: Additional data and experimental setups, for a comparative study of alloys in contact to eutectic melts for thermal storage
Source: Data Brief. 2021 Oct 4;38:107446. doi: 10.1016/j.dib.2021.107446 (PMC8517162; doi:10.1016/j.dib.2021.107446)
Supplement: Supplementary file 2 [file mmc2.zip]

Archive with 16 entries (14 files):
- Factsage, Tables C1 and C2/
- Factsage, Tables C1 and C2/Factsage Oct 2020/
- Factsage, Tables C1 and C2/Factsage Oct 2020/Reaction Al plus Li2CO3 to CO etc.txt
- Factsage, Tables C1 and C2/Factsage Oct 2020/Reaction Al plus Na2CO3 to CO etc.txt
- Factsage, Tables C1 and C2/Factsage Oct 2020/Reaction Al plus NaNO3 to AlN etc.txt
- Factsage, Tables C1 and C2/Factsage Oct 2020/Reaction Al plus NaNO3 to NO etc.txt
- Factsage, Tables C1 and C2/Factsage Oct 2020/Reaction Cr plus Na2CO3 to CO etc.txt
- Factsage, Tables C1 and C2/Factsage Oct 2020/Reaction Cr plus Na2CO3 to Cr23C6 etc.txt
- Factsage, Tables C1 and C2/Factsage Oct 2020/Reaction Cr plus NaNO3 to CrN etc.txt
- Factsage, Tables C1 and C2/Factsage Oct 2020/Reaction Cr plus NaNO3 to NO etc.txt
- Factsage, Tables C1 and C2/Factsage Oct 2020/Reaction Fe plus Li2CO3 to LiFeO2 etc.txt
- Factsage, Tables C1 and C2/Factsage Oct 2020/Reaction Fe plus Na2CO3 to NaFeO2 etc.txt
- Factsage, Tables C1 and C2/Factsage Oct 2020/Reaction Fe plus NaNO3 to Fe4N etc.txt
- Factsage, Tables C1 and C2/Factsage Oct 2020/Reaction Fe plus NaNO3 to NO etc.txt
- Factsage, Tables C1 and C2/Factsage Oct 2020/summary.docx
- Factsage, Tables C1 and C2/Factsage Oct 2020/summary.xlsx
