# Supplementary material for: Additional data and experimental setups, for a comparative study of alloys in contact to eutectic melts for thermal storage
Source: Data Brief. 2021 Oct 4;38:107446. doi: 10.1016/j.dib.2021.107446 (PMC8517162; doi:10.1016/j.dib.2021.107446)
Supplement: Supplementary file 2 [file mmc2.zip › Factsage, Tables C1 and C2/Factsage Oct 2020/Reaction Al plus Li2CO3 to CO etc.txt]

2  Al   + Li2CO3  + 2  CO2  = 2  LiAlO2 + 3  CO   
(1073K)   (1073K)   (1073K)   (1073K)     (1073K) 
 _______ _ _______ _ _______ _ _________ _ _______  
 
Delta_H°(J) Delta_G°(J)  Delta_Vol(litre) Delta_S°(J/K) Delta_Cp(J/K)    Delta_A(J)   Delta_A_(J) T 
___________ ____________ ________________ _____________ ________________ ____________ ___________ _ 
 
------      Al(l-FactPS) Li2CO3(l-FTsalt) CO2(g-FactPS) LiAlO2(s-FactPS) CO(g-FactPS)               
-794318.2   -827188.4    8.8048E+01       30.634        -51.962          -836109.9                  
___________ ____________ ________________ _____________ ________________ ____________ ___________ _ 
 
