# Supplementary material for: Additional data and experimental setups, for a comparative study of alloys in contact to eutectic melts for thermal storage
Source: Data Brief. 2021 Oct 4;38:107446. doi: 10.1016/j.dib.2021.107446 (PMC8517162; doi:10.1016/j.dib.2021.107446)
Supplement: Supplementary file 2 [file mmc2.zip › Factsage, Tables C1 and C2/Factsage Oct 2020/Reaction Al plus Na2CO3 to CO etc.txt]

2  Al   + Na2CO3      + 2  CO2  = 2  NaAlO2 + 3  CO   
(1073K)   (1073K,liq)   (1073K)   (1073K)     (1073K) 
 _______ _ ___________ _ _______ _ _________ _ _______  
 
Delta_H°(J) Delta_G°(J)  Delta_Vol(litre) Delta_S°(J/K) Delta_Cp(J/K)     Delta_A(J)   Delta_A_(J) T 
___________ ____________ ________________ _____________ _________________ ____________ ___________ _ 
 
------      Al(l-FactPS) Na2CO3(l-FactPS) CO2(g-FactPS) NaAlO2(s2-FactPS) CO(g-FactPS)               
-755641.1   -786651.4    8.8048E+01       28.901        -54.563           -795572.9                  
___________ ____________ ________________ _____________ _________________ ____________ ___________ _ 
 
