# Supplementary material for: Additional data and experimental setups, for a comparative study of alloys in contact to eutectic melts for thermal storage
Source: Data Brief. 2021 Oct 4;38:107446. doi: 10.1016/j.dib.2021.107446 (PMC8517162; doi:10.1016/j.dib.2021.107446)
Supplement: Supplementary file 2 [file mmc2.zip › Factsage, Tables C1 and C2/Factsage Oct 2020/Reaction Al plus NaNO3 to AlN etc.txt]

8 Al   + 3 NaNO3 = 3 NaAlO2 + Al2O3  + 3 AlN  
(923K)   (923K)    (923K)     (923K)   (923K) 
 ______ _ _______ _ ________ _ ______ _ ______  
 
Delta_H°(J) Delta_G°(J)  Delta_Vol(litre) Delta_S°(J/K)     Delta_Cp(J/K)    Delta_A(J)    Delta_A_(J) T 
___________ ____________ ________________ _________________ ________________ _____________ ___________ _ 
 
------      Al(s-FactPS) NaNO3(l-FactPS)  NaAlO2(s2-FactPS) Al2O3(s4-FactPS) AlN(s-FactPS)               
-4771236.0  -4312939.8   0.0000E+00       -496.529          -157.684         -4312939.8                T 
___________ ____________ ________________ _________________ ________________ _____________ ___________ _ 
 
