# Supplementary material for: Additional data and experimental setups, for a comparative study of alloys in contact to eutectic melts for thermal storage
Source: Data Brief. 2021 Oct 4;38:107446. doi: 10.1016/j.dib.2021.107446 (PMC8517162; doi:10.1016/j.dib.2021.107446)
Supplement: Supplementary file 2 [file mmc2.zip › Factsage, Tables C1 and C2/Factsage Oct 2020/Reaction Cr plus Na2CO3 to Cr23C6 etc.txt]

69  Cr  + 23  Na2CO3  + 40  CO2 = 46  NaCrO2 + 57  CO  + Cr23C6    
(1073K)   (1073K,liq)   (1073K)   (1073K,s)    (1073K)   (1073K,s) 
 _______ _ ___________ _ _______ _ __________ _ _______ _ _________  
 
Delta_H°(J) Delta_G°(J)  Delta_Vol(litre) Delta_S°(J/K) Delta_Cp(J/K)    Delta_A(J)   Delta_A_(J)      T 
___________ ____________ ________________ _____________ ________________ ____________ ________________ _ 
 
------      Cr(s-FactPS) Na2CO3(l-FactPS) CO2(g-FactPS) NaCrO2(s-FactPS) CO(g-FactPS) Cr23C6(s-FactPS)   
-3468521.6  -4852245.1   1.4968E+03       1289.584      -957.385         -5003913.3                      
___________ ____________ ________________ _____________ ________________ ____________ ________________ _ 
 
