# Supplementary material for: Additional data and experimental setups, for a comparative study of alloys in contact to eutectic melts for thermal storage
Source: Data Brief. 2021 Oct 4;38:107446. doi: 10.1016/j.dib.2021.107446 (PMC8517162; doi:10.1016/j.dib.2021.107446)
Supplement: Supplementary file 2 [file mmc2.zip › Factsage, Tables C1 and C2/Factsage Oct 2020/Reaction Cr plus NaNO3 to CrN etc.txt]

8 Cr   + 3 NaNO3 = 3 NaCrO2 + Cr2O3  + 3 CrN  
(923K)   (923K)    (923K,s)   (923K)   (923K) 
 ______ _ _______ _ ________ _ ______ _ ______  
 
Delta_H°(J) Delta_G°(J)  Delta_Vol(litre) Delta_S°(J/K)    Delta_Cp(J/K)   Delta_A(J)    Delta_A_(J) T 
___________ ____________ ________________ ________________ _______________ _____________ ___________ _ 
 
------      Cr(s-FactPS) NaNO3(l-FactPS)  NaCrO2(s-FactPS) Cr2O3(s-FactPS) CrN(s-FactPS)               
-2637072.8  -2388795.9   0.0000E+00       -268.989         -105.623        -2388789.6                T 
___________ ____________ ________________ ________________ _______________ _____________ ___________ _ 
 
