# Supplementary material for: Additional data and experimental setups, for a comparative study of alloys in contact to eutectic melts for thermal storage
Source: Data Brief. 2021 Oct 4;38:107446. doi: 10.1016/j.dib.2021.107446 (PMC8517162; doi:10.1016/j.dib.2021.107446)
Supplement: Supplementary file 2 [file mmc2.zip › Factsage, Tables C1 and C2/Factsage Oct 2020/Reaction Fe plus Li2CO3 to LiFeO2 etc.txt]

2  Fe   + Li2CO3      + 2  CO2  = 2  LiFeO2 + 3  CO   
(1073K)   (1073K,liq)   (1073K)   (1073K,s)   (1073K) 
 _______ _ ___________ _ _______ _ _________ _ _______  
 
Delta_H°(J) Delta_G°(J)   Delta_Vol(litre) Delta_S°(J/K) Delta_Cp(J/K)    Delta_A(J)   Delta_A_(J) T 
___________ _____________ ________________ _____________ ________________ ____________ ___________ _ 
 
------      Fe(s1-FactPS) Li2CO3(l-FactPS) CO2(g-FactPS) LiFeO2(s-FactPS) CO(g-FactPS)               
119613.3    -14583.7      8.8048E+01       125.067       -30.702          -29841.6                 T 
___________ _____________ ________________ _____________ ________________ ____________ ___________ _ 
 
