# Supplementary material for: Additional data and experimental setups, for a comparative study of alloys in contact to eutectic melts for thermal storage
Source: Data Brief. 2021 Oct 4;38:107446. doi: 10.1016/j.dib.2021.107446 (PMC8517162; doi:10.1016/j.dib.2021.107446)
Supplement: Supplementary file 2 [file mmc2.zip › Factsage, Tables C1 and C2/Factsage Oct 2020/Reaction Fe plus NaNO3 to Fe4N etc.txt]

23 Fe  + 4 NaNO3 = 4 NaFeO2 + Fe3O4  + 4 Fe4N 
(923K)   (923K)    (923K,s)   (923K)   (923K) 
 ______ _ _______ _ ________ _ ______ _ ______  
 
Delta_H°(J) Delta_G°(J)   Delta_Vol(litre) Delta_S°(J/K)     Delta_Cp(J/K)    Delta_A(J)      Delta_A_(J) T 
___________ _____________ ________________ _________________ ________________ _______________ ___________ _ 
 
------      Fe(s1-FactPS) NaNO3(l-FactPS)  NaFeO2(s1-FactPS) Fe3O4(s2-FactPS) Fe4N(s2-FactPS)               
-2283118.8  -2024913.6    0.0000E+00       -279.746          -552.226         -2165442.8                  T 
___________ _____________ ________________ _________________ ________________ _______________ ___________ _ 
 
