# Supplementary material for: Additional data and experimental setups, for a comparative study of alloys in contact to eutectic melts for thermal storage
Source: Data Brief. 2021 Oct 4;38:107446. doi: 10.1016/j.dib.2021.107446 (PMC8517162; doi:10.1016/j.dib.2021.107446)
Supplement: Supplementary file 2 [file mmc2.zip › Factsage, Tables C1 and C2/Factsage Oct 2020/Reaction Fe plus NaNO3 to NO etc.txt]

Fe     + NaNO3  = NaFeO2   + NO       
(923K)   (923K)   (923K,s)   (923K,g) 
 ______ _ ______ _ ________ _ ________  
 
Delta_H°(J) Delta_G°(J)   Delta_Vol(litre) Delta_S°(J/K)     Delta_Cp(J/K) Delta_A(J) Delta_A_(J) T 
___________ _____________ ________________ _________________ _____________ __________ ___________ _ 
 
------      Fe(s1-FactPS) NaNO3(l-FactPS)  NaFeO2(s1-FactPS) NO(g-FactPS)                           
-195934.6   -257748.7     7.5739E+01       66.971            -75.882       -271532.9              T 
___________ _____________ ________________ _________________ _____________ __________ ___________ _ 
 
