# Supplementary material for: Additional data and experimental setups, for a comparative study of alloys in contact to eutectic melts for thermal storage
Source: Data Brief. 2021 Oct 4;38:107446. doi: 10.1016/j.dib.2021.107446 (PMC8517162; doi:10.1016/j.dib.2021.107446)
Supplement: Supplementary file 2 [file mmc2.zip › Factsage, Tables C1 and C2/Factsage Oct 2020/summary.xlsx]

## Sheet: Sheet1
									Equation	per metal atom	kJ/mol(metal)
			2 Al + Li2CO3 + 2 CO2 = 2 LiAlO2 + 3 CO
			(1073K) (1073K) (1073K) (1073K) (1073K)
			-827188						2 Al + Li2CO3 + 2 CO2 = 2 LiAlO2 + 3 CO	-413594	-413.594
			2 Al + Na2CO3 + 2 CO2 = 2 NaAlO2 + 3 CO
			(1073K) (1073K) (1073K) (1073K) (1073K)
			-786651						2 Al + Na2CO3 + 2 CO2 = 2 NaAlO2 + 3 CO	-393326	-393.326
			2 Cr + Na2CO3 + 2 CO2 = 2 NaCrO2 + 3 CO
			(1073K) (1073K) (1073K) (1073K,s) (1073K)
			-197917						2 Cr + Na2CO3 + 2 CO2 = 2 NaCrO2 + 3 CO	-98958.3	-98.9583
			69 Cr + 23 Na2CO3 + 40 CO2 = 46 NaCrO2 + Cr23C6 + 57 CO
			(1073K) (1073K) (1073K) (1073K,s) (1073K,s) (1073K)
			-4.85225e+06						69 Cr + 23 Na2CO3 + 40 CO2 = 46 NaCrO2 + Cr23C6 + 57 CO	-70322.4	-70.3224
			8 Al + 3 NaNO3 = 3 NaAlO2 + Al2O3 + 3 AlN
			(923K) (923K) (923K) (923K) (923K)
			-4.31294e+06						8 Al + 3 NaNO3 = 3 NaAlO2 + Al2O3 + 3 AlN	-539117	-539.117
			Al + NaNO3 = NaAlO2 + NO
			(923K) (923K) (923K) (923K,g)
			-675781						Al + NaNO3 = NaAlO2 + NO	-675781	-675.781
			Cr + NaNO3 = NaCrO2 + NO
			(923K) (923K) (923K,s) (923K,g)
			-376491						Cr + NaNO3 = NaCrO2 + NO	-376491	-376.491
			23 Fe + 4 NaNO3 = 4 NaFeO2 + Fe3O4 + 4 Fe4N
			(923K) (923K) (923K,s) (923K) (923K)
			-2.02491e+06						23 Fe + 4 NaNO3 = 4 NaFeO2 + Fe3O4 + 4 Fe4N	-88039.7	-88.0397
			Fe + NaNO3 = NaFeO2 + NO
			(923K) (923K) (923K,s) (923K,g)
			-257749						Fe + NaNO3 = NaFeO2 + NO	-257749	-257.749
			8 Cr + 3 NaNO3 = 3 NaCrO2 + Cr2O3 + 3 CrN						8 Cr + 3 NaNO3 = 3 NaCrO2 + Cr2O3 + 3 CrN	-298599	-298.599
			(923K) (923K) (923K,s) (923K) (923K)
			-2.3888e+06						2 Fe + Na2CO3 + 2 CO2 = 2 NaFeO2 + 3 CO	43658.8	21829.4
			2 Fe + Na2CO3 + 2 CO2 = 2 NaFeO2 + 3 CO						2 Fe + Li2CO3 + 2 CO2 = 2 LiFeO2 + 3 CO	-14583.7	-7291.85
			(1073K) (1073K,liq) (1073K) (1073K,s) (1073K)
			43658.8
			2 Fe + Li2CO3 + 2 CO2 = 2 LiFeO2 + 3 CO
			(1073K) (1073K,liq) (1073K) (1073K,s) (1073K)
			-14583.7

## Sheet: Sheet2
Equation	per metal atom	kJ/mol(metal)	Column1	Equation	kJ/mol(metal)		Equation	kJ/mol(metal)
Al + NaNO3 = NaAlO2 + NO	-675781	-675.781		Al + NaNO3 = NaAlO2 + NO	-675.781		2 Fe + Na2CO3 + 2 CO2 = 2 NaFeO2 + 3 CO	21.8294
8 Al + 3 NaNO3 = 3 NaAlO2 + Al2O3 + 3 AlN	-539117	-539.117		8 Al + 3 NaNO3 = 3 NaAlO2 + Al2O3 + 3 AlN	-539.117		2 Fe + Li2CO3 + 2 CO2 = 2 LiFeO2 + 3 CO	-7.29185
2 Al + Li2CO3 + 2 CO2 = 2 LiAlO2 + 3 CO	-413594	-413.594		Cr + NaNO3 = NaCrO2 + NO	-376.491		69 Cr + 23 Na2CO3 + 40 CO2 = 46 NaCrO2 + Cr23C6 + 57 CO	-70.3224
2 Al + Na2CO3 + 2 CO2 = 2 NaAlO2 + 3 CO	-393326	-393.326		8 Cr + 3 NaNO3 = 3 NaCrO2 + Cr2O3 + 3 CrN	-298.599		2 Cr + Na2CO3 + 2 CO2 = 2 NaCrO2 + 3 CO	-98.9583
Cr + NaNO3 = NaCrO2 + NO	-376491	-376.491		Fe + NaNO3 = NaFeO2 + NO	-257.749		2 Al + Na2CO3 + 2 CO2 = 2 NaAlO2 + 3 CO	-393.326
8 Cr + 3 NaNO3 = 3 NaCrO2 + Cr2O3 + 3 CrN	-298599	-298.599		23 Fe + 4 NaNO3 = 4 NaFeO2 + Fe3O4 + 4 Fe4N	-88.0397		2 Al + Li2CO3 + 2 CO2 = 2 LiAlO2 + 3 CO	-413.594
Fe + NaNO3 = NaFeO2 + NO	-257749	-257.749
2 Cr + Na2CO3 + 2 CO2 = 2 NaCrO2 + 3 CO	-98958.3	-98.9583
23 Fe + 4 NaNO3 = 4 NaFeO2 + Fe3O4 + 4 Fe4N	-88039.7	-88.0397
69 Cr + 23 Na2CO3 + 40 CO2 = 46 NaCrO2 + Cr23C6 + 57 CO	-70322.4	-70.3224
2 Fe + Na2CO3 + 2 CO2 = 2 NaFeO2 + 3 CO	21829.4	21.8294
2 Fe + Li2CO3 + 2 CO2 = 2 LiFeO2 + 3 CO	-7291.85	-7.29185		Equation	kJ/mol(metal)	No	Equation	kJ/mol(metal)
			Eq.1	Al + NaNO3 = NaAlO2 + NO	-675.781	Eq.7	2 Fe + Na2CO3 + 2 CO2 = 2 NaFeO2 + 3 CO	21.8294
			Eq.2	Cr + NaNO3 = NaCrO2 + NO	-376.491	Eq.8	2 Fe + Li2CO3 + 2 CO2 = 2 LiFeO2 + 3 CO	-7.29185
			Eq.3	Fe + NaNO3 = NaFeO2 + NO	-257.749	Eq.9	69 Cr + 23 Na2CO3 + 40 CO2 = 46 NaCrO2 + Cr23C6 + 57 CO	-70.3224
						Eq.10	2 Cr + Na2CO3 + 2 CO2 = 2 NaCrO2 + 3 CO	-98.9583
			Eq.4	8 Al + 3 NaNO3 = 3 NaAlO2 + Al2O3 + 3 AlN	-539.117		2 Al + Na2CO3 + 2 CO2 = 2 NaAlO2 + 3 CO	-393.326
			Eq.5	8 Cr + 3 NaNO3 = 3 NaCrO2 + Cr2O3 + 3 CrN	-298.599		2 Al + Li2CO3 + 2 CO2 = 2 LiAlO2 + 3 CO	-413.594
			Eq.6	23 Fe + 4 NaNO3 = 4 NaFeO2 + Fe3O4 + 4 Fe4N	-88.0397
