# Supplementary material for: Additional data and experimental setups, for a comparative study of alloys in contact to eutectic melts for thermal storage
Source: Data Brief. 2021 Oct 4;38:107446. doi: 10.1016/j.dib.2021.107446 (PMC8517162; doi:10.1016/j.dib.2021.107446)
Supplement: Supplementary file 3 [file mmc3.zip]

Archive with 3 entries (3 files):
- Laves Thermocalc/800C Laves.xml
- Laves Thermocalc/output file Thermocalc 800C suboxide Mo rich.xls
- Laves Thermocalc/Laves 800.tcu
