# Supplementary material for: Additional data and experimental setups, for a comparative study of alloys in contact to eutectic melts for thermal storage
Source: Data Brief. 2021 Oct 4;38:107446. doi: 10.1016/j.dib.2021.107446 (PMC8517162; doi:10.1016/j.dib.2021.107446)
Supplement: Supplementary file 3 [file mmc3.zip › Laves Thermocalc/800C Laves.xml]

<?xml version="1.0" encoding="UTF-8"?><Material>
  <Unit>Mole-percent</Unit>
  <Component>
    <Name>Mo</Name>
    <Amount>10.0</Amount>
    <Dependent>true</Dependent>
  </Component>
  <Component>
    <Name>Al</Name>
    <Amount>3.0</Amount>
    <Dependent>false</Dependent>
  </Component>
  <Component>
    <Name>Cr</Name>
    <Amount>25.0</Amount>
    <Dependent>false</Dependent>
  </Component>
  <Component>
    <Name>Si</Name>
    <Amount>2.4</Amount>
    <Dependent>false</Dependent>
  </Component>
  <Component>
    <Name>Fe</Name>
    <Amount>59.6</Amount>
    <Dependent>false</Dependent>
  </Component>
</Material>
