# Supplementary material for: Additional data and experimental setups, for a comparative study of alloys in contact to eutectic melts for thermal storage
Source: Data Brief. 2021 Oct 4;38:107446. doi: 10.1016/j.dib.2021.107446 (PMC8517162; doi:10.1016/j.dib.2021.107446)
Supplement: Supplementary file 3 [file mmc3.zip › Laves Thermocalc/output file Thermocalc 800C suboxide Mo rich.xls]

## Sheet: Sheet0
System
Moles	1
Mass	57.3613	[g]
Temperature	1073.15	[K]
Total Gibbs Energy	-56087.5	[J]
Enthalpy	24681.3	[J]
Volume	7.60264e-06	[m3]
Component	Mole Fraction	Mass Fraction	Activity	Potential
Mo	0.1	0.167256	0.00236527	-53954.5
Al	0.03	0.0141116	9.04242e-08	-144715
Cr	0.25	0.226616	0.00506801	-47154.8
Si	0.024	0.0117512	1.17153e-08	-162950
Fe	0.596	0.580266	0.00313944	-51428
Stable Phases
	Moles	Mass	Volume Fraction
BCC_A2#1	0.766523	41.1235	0.749931
Composition
Component	Mole Fraction	Mass Fraction
Fe	0.628467	0.654211
Cr	0.27922	0.270615
Mo	0.0218642	0.0390992
Al	0.0391378	0.0196836
Si	0.0313102	0.0163912
	Moles	Mass	Volume Fraction
MU_PHASE#1	0.233477	16.2378	0.250069
Composition
Component	Mole Fraction	Mass Fraction
Mo	0.356526	0.491821
Fe	0.489407	0.392994
Cr	0.154067	0.115185
Si	0	0
Al	0	0
